# Supplementary material for: Effects of Sampling Frequency on Human Activity Recognition with Machine Learning Aiming at Clinical Applications
Source: Sensors (Basel). 2025 Jun 17;25(12):3780. doi: 10.3390/s25123780 (PMC12196717; doi:10.3390/s25123780)
Supplement: Supplementary file 1 [file sensors-25-03780-s001.zip]

Archive with 2 entries (2 files):
- sensors-3635055-supplementary Figure.pdf
- sensors-3635055-supplementary Table.pdf
